# Supplementary material for: A COL11A2 Mutation in Labrador Retrievers with Mild Disproportionate Dwarfism
Source: PLoS One. 2013 Mar 20;8(3):e60149. doi: 10.1371/journal.pone.0060149 (PMC3603880; doi:10.1371/journal.pone.0060149)
Supplement: Table S1 — Measurements of long bone dimensions in a male SD2 affected Labrador Retriever and his non-affected brother. (XLSX) [file pone.0060149.s003.xlsx]

## Sheet: Tabelle1
Table S1: Measurements of long bone dimensions in a male SD2 affected Labrador Retriever and his non-affected brother
			Control dog		SD2 affected dog
	Projection	Measurement	cm	Ratio of length to diameter	cm	Ratio of length to diameter
Humerus	mediolateral	length	18.9	9.5	17.4	8.7
Humerus	mediolateral	diameter	2		2	8.7
Radius	mediolateral	length	19.4	17.6	17.5	14.6
Radius	mediolateral	diameter	1.1		1.2	14.6
Ulna	mediolateral	length	24.2	22	21.5	22.5
Ulna	mediolateral	diameter	1.1		1	22.5
Femur	mediolateral	length	22.9	13.5	20.6	12.1
Femur	mediolateral	diameter	1.7		1.7	12.1
Tibia	mediolateral	length	22.4	11.8	19.9	11.7
Tibia	mediolateral	diameter	1.9		1.7	11.7
All measurements were made on mediolateral projections. Reference points for "length" was the most proximal and distal aspect of the respective bone. The diameter of each bone was measured in the middle of the diaphysis.
