# Supplementary material for: A COL11A2 Mutation in Labrador Retrievers with Mild Disproportionate Dwarfism
Source: PLoS One. 2013 Mar 20;8(3):e60149. doi: 10.1371/journal.pone.0060149 (PMC3603880; doi:10.1371/journal.pone.0060149)
Supplement: Table S2 — Non-synonymous variants in the critical interval CFA12: 467,795–4,906,914. (XLSX) [file pone.0060149.s004.xlsx]

## Sheet: Tabelle1
#CHROM	POS (Canfam 3)	REF	ALT	QUAL	FILTER	BC272	BC273	LA882	DO159	DO242	DO263	KKH2684	LA900	LB111	LB214	LR390	RO2	WW64	ZS14	Coverage	Eff	EffectImpact	Functional class	Codon Change	Amino_Acid_change	Gene_Name	Gene_BioType	Exon
chr12	487500	C	T	1184.8	PASS	0/0	0/0	0/1	0/0	0/0	0/0	0/0	1/1	0/1	0/1	0/0	0/0	0/0	0/1	168	NON_SYNONYMOUS_CODING	MODERATE	MISSENSE	tGt/tAt	C396Y	618	PPP1R18	rna9569
chr12	512794	T	C	6420.44	PASS	1/1	./.	1/1	1/1	1/1	1/1	1/1	1/1	0/1	1/1	1/1	1/1	1/1	1/1	188	START_GAINED	LOW					TUBB	rna9572
chr12	586516	T	G	11009.5	PASS	1/1	0/0	1/1	1/1	1/1	1/1	1/1	1/1	1/1	1/1	1/1	1/1	1/1	1/1	285	NON_SYNONYMOUS_CODING	MODERATE	MISSENSE	aTa/aGa	I208R	247	LOC100684529	Transcript_gene9986
chr12	624417	A	G	471.06	PASS	./.	./.	0/1	./.	0/0	./.	0/0	1/1	0/0	0/0	0/0	./.	0/1	0/0	67	NON_SYNONYMOUS_CODING	MODERATE	MISSENSE	cAc/cGc	H56R	144	LOC100684602	Transcript_gene9987
chr12	624420	G	C	583.06	PASS	./.	1/1	0/1	./.	0/0	0/0	0/0	1/1	0/0	0/1	0/0	./.	0/1	0/0	73	NON_SYNONYMOUS_CODING	MODERATE	MISSENSE	gGg/gCg	G57A	144	LOC100684602	Transcript_gene9987
chr12	624643	C	T	1419.35	PASS	0/0	1/1	0/1	0/0	0/0	0/0	0/1	1/1	0/0	0/0	1/1	0/0	0/0	0/1	162	NON_SYNONYMOUS_CODING	MODERATE	MISSENSE	Cgg/Tgg	R113W	144	LOC100684602	Transcript_gene9987
chr12	723145	C	T	5217.61	PASS	1/1	1/1	0/1	1/1	1/1	1/1	0/1	1/1	0/1	0/0	0/0	0/0	0/1	0/0	246	NON_SYNONYMOUS_CODING	MODERATE	MISSENSE	Gtg/Atg	V198M	258	LOC100684800	Transcript_gene9992
chr12	723153	T	C	9177.59	PASS	1/1	./.	1/1	1/1	1/1	1/1	1/1	1/1	1/1	1/1	1/1	1/1	1/1	1/1	245	NON_SYNONYMOUS_CODING	MODERATE	MISSENSE	gAc/gGc	D195G	258	LOC100684800	Transcript_gene9992
chr12	742621	C	G	1847.51	PASS	0/0	./.	0/1	0/0	0/0	0/0	0/1	1/1	0/0	0/0	0/0	0/0	0/0	0/0	278	NON_SYNONYMOUS_CODING	MODERATE	MISSENSE	aCc/aGc	T58S	447	LOC100684872	rna9581
chr12	744370	GCCCTGAATGGCC	G	6059.06	PASS	0/0	./.	0/1	0/0	0/0	0/0	0/1	1/1	0/0	0/0	0/0	0/0	0/1	0/0	232	STOP_LOST	HIGH		ccctga/-	P*447-	447	LOC100684872	rna9581
chr12	815859	G	GC	9757.33	PASS	1/1	1/1	1/1	1/1	1/1	1/1	1/1	1/1	1/1	0/1	1/1	0/0	1/1	1/1	249	FRAME_SHIFT	HIGH				315	LOC100688132	rna9582
chr12	816312	C	A	7296.13	PASS	1/1	1/1	1/1	1/1	1/1	1/1	1/1	1/1	1/1	1/1	1/1	0/0	1/1	1/1	227	NON_SYNONYMOUS_CODING	MODERATE	MISSENSE	Gtg/Ttg	V41L	315	LOC100688132	rna9582
chr12	816318	C	G,T	7398.32	PASS	1/1	1/1	1/1	1/1	1/1	1/1	1/1	1/1	1/1	1/2	1/1	0/0	1/1	1/1	225	NON_SYNONYMOUS_CODING	MODERATE	MISSENSE	Gaa/Aaa	E39K	315	LOC100688132	rna9582
chr12	855792	C	T	3494.21	PASS	1/1	1/1	1/1	0/0	0/0	0/0	1/1	1/1	0/1	1/1	0/0	0/0	0/0	0/1	224	START_GAINED	LOW					TCF19	rna9587
chr12	855931	C	T	1771.5	PASS	1/1	./.	0/0	0/0	0/0	0/0	0/1	1/1	0/0	0/1	0/0	0/0	0/1	0/0	221	START_GAINED	LOW					TCF19	rna9587
chr12	866060	A	G	1758.39	PASS	1/1	./.	1/1	0/0	0/0	0/0	1/1	1/1	0/0	1/1	./.	1/1	1/1	1/1	98	NON_SYNONYMOUS_CODING	MODERATE	MISSENSE	Tcg/Ccg	S14P	360	POU5F1	rna9588
chr12	933741	G	C	4261.88	PASS	1/1	./.	1/1	./.	1/1	1/1	1/1	1/1	1/1	0/1	1/1	0/0	1/1	1/1	162	NON_SYNONYMOUS_CODING	MODERATE	MISSENSE	cGg/cCg	R83P	358	DLA-12	rna9590
chr12	973088	G	A	10838.5	PASS	0/0	1/1	0/1	1/1	1/1	1/1	1/1	1/1	1/1	1/1	1/1	1/1	0/1	1/1	356	NON_SYNONYMOUS_CODING	MODERATE	MISSENSE	aGg/aAg	R81K	550	LOC607118	Transcript_gene10002
chr12	973654	T	A	2575.85	PASS	0/0	./.	0/0	1/1	1/1	1/1	0/1	1/1	0/1	0/1	0/0	1/1	0/0	0/0	252	NON_SYNONYMOUS_CODING	MODERATE	MISSENSE	Ttg/Atg	L270M	550	LOC607118	Transcript_gene10002
chr12	973825	A	G	8191.66	PASS	1/1	1/1	0/1	1/1	1/1	1/1	1/1	1/1	1/1	1/1	1/1	1/1	1/1	1/1	271	NON_SYNONYMOUS_CODING	MODERATE	MISSENSE	Acc/Gcc	T327A	550	LOC607118	Transcript_gene10002
chr12	974112	C	CA	402.72	PASS	0/0	./.	0/0	0/0	0/0	0/0	0/0	1/1	0/1	0/1	./.	1/1	0/1	0/1	209	FRAME_SHIFT	HIGH				550	LOC607118	Transcript_gene10002
chr12	974302	A	G	6287.04	PASS	0/0	1/1	0/1	1/1	1/1	1/1	1/1	1/1	1/1	1/1	1/1	1/1	0/1	1/1	262	NON_SYNONYMOUS_CODING	MODERATE	MISSENSE	Acc/Gcc	T486A	550	LOC607118	Transcript_gene10002
chr12	974473	C	T	5059.29	PASS	0/0	1/1	0/1	1/1	1/1	1/1	1/1	1/1	1/1	1/1	1/1	1/1	0/1	1/1	218	NON_SYNONYMOUS_CODING	MODERATE	MISSENSE	Cgg/Tgg	R543W	550	LOC607118	Transcript_gene10002
chr12	1031308	GAGC	G	1690.84	PASS	0/0	1/1	0/1	0/0	0/0	0/0	0/0	1/1	0/0	0/0	0/0	0/0	0/0	0/0	214	CODON_DELETION	MODERATE		gagcag/gag	EQ41E	116	MCCD1	rna9593
chr12	1071693	C	T	271.59	PASS	0/0	./.	0/0	0/0	0/0	0/0	0/0	1/1	0/0	0/0	0/0	0/0	0/0	0/0	145	NON_SYNONYMOUS_CODING	MODERATE	MISSENSE	gCc/gTc	A47V	204	LTA	rna9597
chr12	1079696	G	C	643.81	PASS	1/1	./.	0/1	./.	0/0	0/0	1/1	1/1	1/1	0/0	0/0	1/1	0/1	0/0	69	NON_SYNONYMOUS_CODING	MODERATE	MISSENSE	gaC/gaG	D157E	247	LTB	rna9599
chr12	1336893	T	C	7300.07	PASS	1/1	./.	1/1	1/1	1/1	1/1	1/1	1/1	1/1	1/1	1/1	1/1	1/1	1/1	205	NON_SYNONYMOUS_CODING	MODERATE	MISSENSE	Aac/Gac	N121D	708	SLC44A4	rna9630
chr12	1404764	A	G	4704.75	PASS	1/1	./.	1/1	0/0	0/0	0/0	1/1	1/1	0/1	0/1	0/0	1/1	0/1	0/1	274	NON_SYNONYMOUS_CODING	MODERATE	MISSENSE	Ata/Gta	I549V	767	CFB	rna9635
chr12	1417028	G	A	5398.03	PASS	0/0	./.	0/1	1/1	1/1	1/1	0/1	1/1	1/1	0/1	1/1	1/1	0/1	1/1	216	NON_SYNONYMOUS_CODING	MODERATE	MISSENSE	Gtt/Att	V481I	1246	SKIV2L	rna9638
chr12	1417675	C	T	3521.08	PASS	0/0	./.	0/1	1/1	1/1	1/1	0/0	1/1	0/1	0/1	0/0	0/0	0/0	0/0	188	NON_SYNONYMOUS_CODING	MODERATE	MISSENSE	gCt/gTt	A609V	1246	SKIV2L	rna9638
chr12	1426935	G	C	376.11	PASS	1/1	./.	0/0	0/0	0/0	0/0	0/0	1/1	0/0	0/0	0/0	0/0	0/0	0/0	69	NON_SYNONYMOUS_CODING	MODERATE	MISSENSE	cCc/cGc	P10R	379	LOC100855833	rna9639
chr12	1434637	G	T	2797.5	PASS	1/1	./.	1/1	1/1	1/1	1/1	0/1	1/1	1/1	1/1	1/1	1/1	1/1	1/1	86	NON_SYNONYMOUS_CODING	MODERATE	MISSENSE	gGt/gTt	G193V	1796	C4A	rna9641
chr12	1434640	T	C	2750.95	PASS	1/1	./.	1/1	1/1	1/1	1/1	0/1	1/1	1/1	1/1	1/1	1/1	1/1	1/1	85	NON_SYNONYMOUS_CODING	MODERATE	MISSENSE	tTc/tCc	F194S	1796	C4A	rna9641
chr12	1435383	AG	A	3651.38	PASS	1/1	./.	1/1	1/1	1/1	./.	1/1	1/1	1/1	1/1	1/1	1/1	1/1	1/1	102	FRAME_SHIFT	HIGH				1796	C4A	rna9641
chr12	1437707	A	G	4879.75	PASS	1/1	0/0	0/1	1/1	1/1	1/1	0/1	1/1	1/1	1/1	0/0	0/0	0/1	0/1	189	NON_SYNONYMOUS_CODING	MODERATE	MISSENSE	gAc/gGc	D602G	1796	C4A	rna9641
chr12	1440096	G	A	2905.21	PASS	0/0	0/0	0/1	1/1	1/1	1/1	0/0	1/1	0/1	0/1	0/0	0/0	0/0	0/0	175	NON_SYNONYMOUS_CODING	MODERATE	MISSENSE	aGt/aAt	S938N	1796	C4A	rna9641
chr12	1446840	G	A	4411.91	PASS	1/1	./.	1/1	1/1	1/1	1/1	1/1	1/1	1/1	1/1	1/1	1/1	1/1	1/1	114	NON_SYNONYMOUS_CODING	MODERATE	MISSENSE	aGg/aAg	R1627K	1796	C4A	rna9641
chr12	1461286	T	C	3666.91	PASS	1/1	0/0	0/1	1/1	1/1	1/1	0/1	1/1	1/1	1/1	0/0	0/0	0/1	0/0	178	NON_SYNONYMOUS_CODING	MODERATE	MISSENSE	Atg/Gtg	M202V	1110	TNXB	rna9643
chr12	1520084	T	TC	5467.21	PASS	1/1	./.	1/1	1/1	1/1	1/1	1/1	1/1	1/1	1/1	1/1	1/1	1/1	1/1	135	FRAME_SHIFT	HIGH				670	ATF6B	rna9644
chr12	1520093	C	CT	4275.95	PASS	1/1	./.	1/1	1/1	1/1	1/1	1/1	1/1	1/1	1/1	1/1	1/1	1/1	1/1	112	FRAME_SHIFT	HIGH				670	ATF6B	rna9644
chr12	1524606	A	T	5584.7	PASS	1/1	1/1	1/1	1/1	1/1	1/1	1/1	1/1	1/1	1/1	1/1	1/1	1/1	1/1	188	NON_SYNONYMOUS_CODING	MODERATE	MISSENSE	cTt/cAt	L45H	670	ATF6B	rna9644
chr12	1526455	C	T	5756.19	PASS	0/0	0/0	0/1	1/1	1/1	1/1	0/1	1/1	1/1	1/1	1/1	0/0	1/1	0/1	207	NON_SYNONYMOUS_CODING	MODERATE	MISSENSE	gGg/gAg	G86E	349	FKBPL	rna9645
chr12	1560397	C	T	1132.98	PASS	0/0	0/0	0/1	0/0	0/0	0/0	0/0	1/1	0/0	0/0	0/0	0/0	0/0	0/0	129	NON_SYNONYMOUS_CODING	MODERATE	MISSENSE	Cat/Tat	H159Y	305	EGFL8	rna9648
chr12	1589339	C	T	813.13	PASS	0/0	0/0	0/0	0/0	0/0	0/0	0/0	1/1	0/0	0/0	0/0	0/0	0/0	0/0	241	NON_SYNONYMOUS_CODING	MODERATE	MISSENSE	Gag/Aag	E1592K	1779	NOTCH4	rna9654
chr12	1598411	C	T	3434.64	PASS	0/0	./.	0/0	1/1	1/1	1/1	0/0	1/1	0/1	1/1	1/1	0/0	0/1	1/1	198	NON_SYNONYMOUS_CODING	MODERATE	MISSENSE	Gcc/Acc	A772T	1779	NOTCH4	rna9654
chr12	1966160	C	A	1848.94	PASS	1/1	1/1	0/0	0/0	0/0	0/0	0/1	1/1	0/0	0/0	0/0	0/0	0/0	0/0	274	NON_SYNONYMOUS_CODING	MODERATE	MISSENSE	aaC/aaA	N42K	269	LOC100686815	Transcript_gene10067
chr12	2032800	T	A	11545.5	PASS	1/1	1/1	1/1	1/1	1/1	1/1	1/1	1/1	1/1	1/1	1/1	1/1	1/1	1/1	302	NON_SYNONYMOUS_CODING	MODERATE	MISSENSE	cTc/cAc	L201H	269	LOC100686815	Transcript_gene10067
chr12	2055572	A	G	9704.83	PASS	1/1	1/1	1/1	1/1	1/1	1/1	1/1	1/1	1/1	1/1	1/1	1/1	1/1	1/1	251	NON_SYNONYMOUS_CODING	MODERATE	MISSENSE	aTa/aCa	I381T	514	LOC481728	rna9656
chr12	2058562	C	T	1828.78	PASS	0/0	0/0	0/0	0/0	0/0	0/0	0/0	1/1	0/1	0/1	0/0	0/0	0/0	0/1	285	NON_SYNONYMOUS_CODING	MODERATE	MISSENSE	Gaa/Aaa	E320K	514	LOC481728	rna9656
chr12	2063133	TCA	T	1824.33	PASS	0/0	0/0	0/0	0/0	0/0	0/0	0/0	1/1	0/0	0/1	0/0	0/0	0/0	0/1	273	FRAME_SHIFT	HIGH				514	LOC481728	rna9656
chr12	2070840	G	A	3385.89	PASS	0/0	0/0	1/1	0/0	0/0	0/0	0/0	1/1	0/0	0/1	1/1	1/1	1/1	1/1	212	NON_SYNONYMOUS_CODING	MODERATE	MISSENSE	Gag/Aag	E30K	455	LOC100856021	rna9657
chr12	2070897	G	C	4301.25	PASS	1/1	1/1	1/1	0/0	0/0	0/0	1/1	1/1	0/1	0/1	1/1	1/1	1/1	1/1	212	NON_SYNONYMOUS_CODING	MODERATE	MISSENSE	Gcc/Ccc	A49P	455	LOC100856021	rna9657
chr12	2082639	G	T	4851.21	PASS	0/0	0/0	1/1	0/0	0/0	0/0	0/0	1/1	0/0	0/1	1/1	1/1	1/1	1/1	274	NON_SYNONYMOUS_CODING	MODERATE	MISSENSE	tGg/tTg	W330L	455	LOC100856021	rna9657
chr12	2082699	A	G	1636.26	PASS	0/0	./.	0/0	0/0	0/0	0/0	0/0	1/1	0/0	0/1	0/0	0/0	0/0	0/1	296	NON_SYNONYMOUS_CODING	MODERATE	MISSENSE	aAg/aGg	K350R	455	LOC100856021	rna9657
chr12	2085969	C	A	2342.1	PASS	0/0	0/0	0/1	0/0	0/0	0/0	0/0	1/1	0/0	0/1	0/0	0/0	0/0	0/1	266	NON_SYNONYMOUS_CODING	MODERATE	MISSENSE	Ggt/Tgt	G80C	133	LOC100686980	Transcript_gene10070
chr12	2093329	G	A	1386.6	PASS	0/0	0/0	0/0	0/0	0/0	0/0	0/0	1/1	0/0	0/1	0/0	0/0	0/0	0/1	278	NON_SYNONYMOUS_CODING	MODERATE	MISSENSE	Cct/Tct	P251S	455	BTNL2	rna9658
chr12	2157263	A	T	2342.85	PASS	0/0	./.	0/1	1/1	1/1	1/1	1/1	1/1	./.	1/1	1/1	0/0	0/1	0/1	106	NON_SYNONYMOUS_CODING	MODERATE	MISSENSE	tTc/tAc	F66Y	266	HLA-DRB1	rna9660
chr12	2225168	A	T	990.92	PASS	0/0	0/0	0/0	0/0	0/0	0/0	0/0	1/1	0/1	0/1	0/0	0/0	0/0	0/1	230	NON_SYNONYMOUS_CODING	MODERATE	MISSENSE	tAc/tTc	Y48F	255	HLA-DQA1	rna9661
chr12	2248995	GC	G	1447.09	PASS	1/1	./.	0/1	1/1	1/1	1/1	0/0	1/1	1/1	1/1	1/1	0/0	1/1	1/1	109	FRAME_SHIFT	HIGH				269	LOC100856137	rna9662
chr12	2248999	A	AC	1491.1	PASS	1/1	./.	0/1	1/1	1/1	1/1	0/0	1/1	1/1	1/1	1/1	0/0	1/1	1/1	95	FRAME_SHIFT	HIGH				269	LOC100856137	rna9662
chr12	2410401	G	A	2103.41	PASS	1/1	1/1	0/0	0/0	0/0	0/0	0/0	1/1	1/1	1/1	0/0	1/1	0/1	0/1	228	NON_SYNONYMOUS_CODING	MODERATE	MISSENSE	aCc/aTc	T425I	703	TAP2	rna9665
chr12	2429826	G	GA	2796.92	PASS	0/1	./.	1/1	1/1	0/1	1/1	0/1	1/1	1/1	1/1	0/1	1/1	0/1	0/1	107	FRAME_SHIFT	HIGH				789	TAP1	rna9667
chr12	2431732	T	C	2667.66	PASS	1/1	1/1	1/1	1/1	1/1	1/1	1/1	1/1	1/1	1/1	1/1	1/1	1/1	1/1	81	NON_SYNONYMOUS_CODING	MODERATE	MISSENSE	Agg/Ggg	R78G	789	TAP1	rna9667
chr12	2431795	G	C	1874.22	PASS	1/1	1/1	1/1	./.	1/1	1/1	1/1	1/1	1/1	1/1	1/1	1/1	1/1	1/1	61	NON_SYNONYMOUS_CODING	MODERATE	MISSENSE	Cgg/Ggg	R57G	789	TAP1	rna9667
chr12	2431838	CG	C	1346.57	PASS	1/1	./.	1/1	./.	1/1	./.	1/1	1/1	1/1	./.	1/1	1/1	1/1	1/1	45	FRAME_SHIFT	HIGH				789	TAP1	rna9667
chr12	2431853	CG	C	1546.71	PASS	1/1	./.	1/1	./.	1/1	./.	1/1	1/1	1/1	./.	1/1	1/1	1/1	1/1	52	FRAME_SHIFT	HIGH				789	TAP1	rna9667
chr12	2587404	G	A	501.89	PASS	0/0	./.	0/0	0/0	0/0	0/0	0/0	1/1	0/0	0/0	0/0	0/0	0/0	0/0	239	NON_SYNONYMOUS_CODING	MODERATE	MISSENSE	Cca/Tca	P133S	173	LOC100684308	Transcript_gene10089
chr12	2636467	G	A	398.86	PASS	0/0	./.	0/0	0/0	0/0	0/0	0/0	1/1	0/0	0/0	0/0	0/0	0/0	0/0	191	NON_SYNONYMOUS_CODING	MODERATE	MISSENSE	Cct/Tct	P1008S	1733	COL11A2	rna9676
chr12	2636467	G	A	398.86	PASS	0/0	./.	0/0	0/0	0/0	0/0	0/0	1/1	0/0	0/0	0/0	0/0	0/0	0/0	191	NON_SYNONYMOUS_CODING	MODERATE	MISSENSE	Cct/Tct	P901S	1626	COL11A2	rna9674
chr12	2636467	G	A	398.86	PASS	0/0	./.	0/0	0/0	0/0	0/0	0/0	1/1	0/0	0/0	0/0	0/0	0/0	0/0	191	NON_SYNONYMOUS_CODING	MODERATE	MISSENSE	Cct/Tct	P922S	1647	COL11A2	rna9675
chr12	2652874	C	G	311.33	PASS	0/0	0/0	0/0	0/0	0/0	0/0	0/0	1/1	0/0	0/0	0/0	0/0	0/0	0/0	185	NON_SYNONYMOUS_CODING	MODERATE	MISSENSE	cGg/cCg	R48P	1626	COL11A2	rna9674
chr12	2652874	C	G	311.33	PASS	0/0	0/0	0/0	0/0	0/0	0/0	0/0	1/1	0/0	0/0	0/0	0/0	0/0	0/0	185	NON_SYNONYMOUS_CODING	MODERATE	MISSENSE	cGg/cCg	R48P	1647	COL11A2	rna9675
chr12	2652874	C	G	311.33	PASS	0/0	0/0	0/0	0/0	0/0	0/0	0/0	1/1	0/0	0/0	0/0	0/0	0/0	0/0	185	NON_SYNONYMOUS_CODING	MODERATE	MISSENSE	cGg/cCg	R48P	1733	COL11A2	rna9676
chr12	2668134	G	A	643.58	PASS	0/0	0/0	0/0	0/0	0/0	0/0	0/0	1/1	0/0	0/1	0/0	0/0	0/0	0/0	139	NON_SYNONYMOUS_CODING	MODERATE	MISSENSE	Ggg/Agg	G65R	259	HSD17B8	rna9679
chr12	2728168	A	G	9221.7	PASS	1/1	0/0	1/1	1/1	1/1	1/1	1/1	1/1	1/1	1/1	1/1	1/1	1/1	1/1	248	NON_SYNONYMOUS_CODING	MODERATE	MISSENSE	Tgc/Cgc	C173R	614	WDR46	rna9684
chr12	2753869	A	C	4989.81	PASS	1/1	1/1	1/1	1/1	1/1	1/1	1/1	1/1	1/1	1/1	1/1	1/1	1/1	./.	143	NON_SYNONYMOUS_CODING	MODERATE	MISSENSE	aTt/aGt	I196S	640	ZBTB22	rna9688
chr12	2753956	T	G	7043.46	PASS	1/1	1/1	1/1	1/1	1/1	1/1	1/1	1/1	1/1	1/1	1/1	1/1	1/1	1/1	195	NON_SYNONYMOUS_CODING	MODERATE	MISSENSE	gAc/gCc	D167A	640	ZBTB22	rna9688
chr12	2757540	CTCT	C	4588.13	PASS	0/0	./.	0/1	0/0	0/0	0/0	0/1	1/1	0/1	0/1	0/0	1/1	1/1	0/0	243	CODON_CHANGE_PLUS_CODON_DELETION	MODERATE		gaagag/gag	EE451E	735	DAXX	rna9689
chr12	2761233	G	A	1590.45	PASS	0/0	0/0	0/1	0/0	0/0	0/0	0/1	1/1	0/1	0/1	0/0	0/0	0/0	0/0	214	NON_SYNONYMOUS_CODING	MODERATE	MISSENSE	cCc/cTc	P70L	130	LOC100687576	rna9690
chr12	2853121	GC	G	3493.66	PASS	1/1	./.	1/1	./.	1/1	1/1	1/1	1/1	1/1	1/1	1/1	1/1	1/1	1/1	85	FRAME_SHIFT	HIGH				1173	SYNGAP1	rna9697
chr12	2853293	A	T	7288.44	PASS	1/1	1/1	1/1	1/1	1/1	1/1	1/1	1/1	1/1	1/1	1/1	1/1	1/1	1/1	214	NON_SYNONYMOUS_CODING	MODERATE	MISSENSE	Aac/Tac	N835Y	1173	SYNGAP1	rna9697
chr12	2864657	T	C	6990.07	PASS	0/0	0/0	1/1	1/1	1/1	1/1	0/1	1/1	1/1	0/1	0/0	1/1	0/1	0/0	255	NON_SYNONYMOUS_CODING	MODERATE	MISSENSE	Ttt/Ctt	F158L	461	ZBTB9	rna9698
chr12	2958124	G	A	2400.52	PASS	0/0	./.	0/1	1/1	1/1	1/1	0/0	1/1	0/0	0/0	0/0	0/0	0/0	0/0	138	NON_SYNONYMOUS_CODING	MODERATE	MISSENSE	cGa/cAa	R11Q	331	LOC100687742	rna9700
chr12	3040257	A	G	941.86	PASS	0/0	./.	0/1	./.	1/1	1/1	0/0	1/1	0/0	0/0	./.	0/0	0/0	./.	51	NON_SYNONYMOUS_CODING	MODERATE	MISSENSE	aAg/aGg	K2075R	2671	ITPR3	rna9701
chr12	3375911	C	CA	4782.56	PASS	1/1	./.	1/1	1/1	1/1	1/1	1/1	1/1	./.	1/1	1/1	1/1	1/1	1/1	111	FRAME_SHIFT	HIGH				879	GRM4	rna9706
chr12	3533108	T	G	4648.18	PASS	1/1	./.	1/1	1/1	1/1	1/1	1/1	1/1	1/1	1/1	1/1	1/1	1/1	1/1	137	STOP_LOST	HIGH	MISSENSE	Tag/Gag	*3E	107	HMGA1	rna9707
chr12	4476670	G	GC	5229.14	PASS	1/1	1/1	1/1	1/1	1/1	1/1	1/1	1/1	1/1	1/1	1/1	1/1	1/1	1/1	148	FRAME_SHIFT	HIGH				631	DEF6	rna9723
chr12	4476671	T	A	4664.6	PASS	1/1	1/1	1/1	1/1	1/1	1/1	1/1	1/1	1/1	1/1	1/1	1/1	1/1	1/1	147	NON_SYNONYMOUS_CODING	MODERATE	MISSENSE	Ttc/Atc	F229I	631	DEF6	rna9723
chr12	4476672	T	C	5177.77	PASS	1/1	1/1	1/1	1/1	1/1	1/1	1/1	1/1	1/1	1/1	1/1	1/1	1/1	1/1	149	NON_SYNONYMOUS_CODING	MODERATE	MISSENSE	tTc/tCc	F229S	631	DEF6	rna9723
chr12	4644331	C	T	840.26	PASS	0/0	./.	0/0	0/0	0/0	0/0	0/0	1/1	0/1	0/1	0/0	0/0	0/0	0/0	187	NON_SYNONYMOUS_CODING	MODERATE	MISSENSE	Gag/Aag	E122K	550	TEAD3	rna9730
chr12	4671631	T	G	8601.21	PASS	1/1	./.	1/1	1/1	1/1	1/1	1/1	1/1	1/1	1/1	1/1	1/1	1/1	1/1	266	NON_SYNONYMOUS_CODING	MODERATE	MISSENSE	Ttt/Gtt	F58V	437	LOC608284	Transcript_gene10145
chr12	4672238	A	G	2989.29	PASS	0/0	0/0	0/0	0/1	0/1	0/1	1/1	1/1	0/1	0/1	1/1	1/1	0/0	0/0	221	NON_SYNONYMOUS_CODING	MODERATE	MISSENSE	aAg/aGg	K260R	437	LOC608284	Transcript_gene10145
