# Supplementary material for: A COL11A2 Mutation in Labrador Retrievers with Mild Disproportionate Dwarfism
Source: PLoS One. 2013 Mar 20;8(3):e60149. doi: 10.1371/journal.pone.0060149 (PMC3603880; doi:10.1371/journal.pone.0060149)
Supplement: Table S3 — List of 277 dogs from 83 diverse breeds, which were free of the mutant allele at COL11A2:c.143G>C. (XLSX) [file pone.0060149.s005.xlsx]

## Sheet: Sheet1
Breed	Number of dogs
Afghan Hound	1
Airdale Terrier	2
Akita	2
Alaskan Malamute	1
Australian Shepherd	1
Basset Hound	1
Beagle	3
Bearded Collie	1
Beauceron	1
Berger de Brie	2
Berger Picard	1
Bernese Mountain Dog	6
Border Collie	11
Borzoi	1
Boxer	4
Bull Terrier	1
Bulldog	1
Cairn Terrier	1
Chesapeake Bay Retriever	1
Chinese Crested Dog	10
Cocker Spaniel	3
Dachshund	3
Dalmatian	3
Deutsche Bracke	1
Doberman Pinscher	12
Dogue de Brodeaux	1
English Cocker Spaniel	1
English Mastiff	4
English Setter	1
Entlebucher Mountain Dog	12
Flat-Coated Retriever	2
French Bulldog	2
German Shepherd	4
German Spaniel	2
German Spitz	1
German Wirehaired Pointer	1
Giant Schnauzer	2
Golden Retriever	15
Great Dane	3
Greenland Dog	4
Greyhound	9
Groenendael	1
Hovawart	7
Irish Setter	3
Irish Wolshound	1
Jack Russell Terrier	1
Keeshond	6
King Charles Spaniel	1
Kuvasz	2
Laekenois	1
Landseer	1
Leonberger	15
Lhaso Apso	3
Magyar Vizsla	3
Maltese	1
Newfoundland	15
Nova Scotia Duck Tolling Retriever	1
Papillon	1
Parson Russell Terrier	1
Pekingese	2
Pointer	1
Pomeranian	12
Poodle	5
Pug	1
Rhodesian Ridgeback	1
Rottweiler	3
Saluki	1
Sarplaninac	1
Schapendoes	8
Schnauzer	1
Scotch Terrier	1
Shar Pei	2
Shetland Sheep Dog	1
Shih Tzu	1
Siberian Husky	4
Small Lucerne Hound	1
Small Münsterländer	1
St. Bernhard	16
Swiss Mounatin Dog	3
Tervuren	4
Welsh Corgie	1
West Highland White Terrier	2
Whippet	2
83	277
